# Supplementary material for: Single cell segmental aneuploidy detection is compromised by S phase
Source: Mol Cytogenet. 2014 Jul 11;7:46. doi: 10.1186/1755-8166-7-46 (PMC4114140; doi:10.1186/1755-8166-7-46)
Supplement: Additional file 8 — Estimation of false positive detection rate of the derivative chromosomes in control single S- and G0/G1-phase cells of three cell lines. Number of probes falsely indicating the presence of an imbalance in the regions of interest according to the BAC array log2 intensity ratios in S-phase single cells of cell lines not carrying an aberration involving this region. In brackets the number of probes in the regions of interest. *The log2 intensity ratios were indicative of a deletion in the control sample, while there is a duplication in the same region in the cell line of interest. [file 1755-8166-7-46-S8.xlsx]

## Sheet: Supplementary_Table I
	7p (40)		9p (42)		18p (28)		18p (30)		20p(8)
	der(18)t(9;18)	der(20)t(18;20)	der(20)t(18;20)	dup(7p)	dup(7p)	der(18)t(9;18)	dup(7p)	der(18)t(9;18)	dup(7p)	der(18)t(9;18)
S_1	1	5	0	4		0		0	0	0
S_2	9	6	0	0	0	0	0	0	0	0
S_3	7	4	0	0	0	0	0	0	0	0
S_4	9	4	0	7	0	0	0	0	0	0
S_5	10	4	0	6	0	0	0	0	0	0
S_6	4	8	13 *	0	0	0	0	0	0	0
S_7	4			0	0	0	0	0	0	0
S_8	6			3	5	0	5	0	0	0
S_9	0			1	7	0	7	0	0	0
S_10	1			9	0	0	0	0	0	0
